# Supplementary material for: The Social Ecological Model: A Framework for Understanding COVID-19 Vaccine Uptake among Healthcare Workers—A Scoping Review
Source: Vaccines (Basel). 2023 Sep 15;11(9):1491. doi: 10.3390/vaccines11091491 (PMC10536505; doi:10.3390/vaccines11091491)
Supplement: Supplementary file 1 [file vaccines-11-01491-s001.zip]

Archive with 1 entries (1 files):
- Supplementary Materials S1-PRISMA-ScR-Fillable-Checklist - HCWs.pdf
